# Supplementary material for: Highly Stretchable Bacterial Cellulose Produced by Komagataeibacter hansenii SI1
Source: Polymers (Basel). 2021 Dec 19;13(24):4455. doi: 10.3390/polym13244455 (PMC8707637; doi:10.3390/polym13244455)
Supplement: Supplementary file 1 [file polymers-13-04455-s001.zip]

Archive with 1 entries (1 files):
- polymers-1467921-supplementary.pdf
